# Supplementary material for: Communication-efficient federated learning via knowledge distillation
Source: Nat Commun. 2022 Apr 19;13:2032. doi: 10.1038/s41467-022-29763-x (PMC9018897; doi:10.1038/s41467-022-29763-x)
Supplement: Supplementary file 4 — Source Data [file 41467_2022_29763_MOESM4_ESM.xlsx]

## Sheet: Figure 1
	CADEC	ADE	SMM4H
FedAvg	64.8	85.7	30.1
FetchSGD	64.5	85.4	30
FedDropout	65.1	86	30.6
SCAFFOLD	65.6	86.1	31.2
FedPAQ	64.4	85.5	29.8
FedKD	67.7	87.4	34.5

## Sheet: Figure 2
	MIND		ADR
	Mentor	Mentee	Mentor	Mentee
FedKD4	71	70.7	60.7	60.2
FedKD4 (W/o MD)	68.8	70.1	53.9	60
FedKD2	70.5	70.2	59.8	59.5
FedKD2 (W/o MD)	68.8	69.9	53.9	59.2

## Sheet: Figure 3
	MIND		ADR
	4 Layers	2 Layers	4 Layers	2 Layers
FedKD	71	70.5	60.7	59.8
-Adaptive Hidden Loss	70.5	70.1	59.9	59.2
-Adaptive MD Loss	70.1	69.4	57.7	57.1
-Adaptive Loss Weighting	70.4	69.9	59.4	58.9

## Sheet: SI Figure 1
Number of Clients	1	2	3	4
UniLM2 (Fed)	69.15	69.08	68.99	68.93
UniLM4 (Fed)	69.77	69.72	69.65	69.6
FedKD2	70.18	70.4	70.61	70.52
FedKD4	70.67	70.96	71.1	71.03
Number of Clients	1	2	3	4
UniLM2 (Fed)	56.8	56.7	56.5	56.3
UniLM4 (Fed)	58.6	58.5	58.4	58.2
FedKD2	59.5	59.6	59.9	59.8
FedKD4	60.1	60.3	60.5	60.7

## Sheet: SI Figure 2(a)
T_{start}	AUC	Communication Cost
0.92	70.74	0.23
0.93	70.89	0.24
0.94	71	0.25
0.95	71.09	0.27
0.96	71.12	0.3
0.97	71.13	0.33
0.98	71.19	0.37
0.99	71.16	0.47
1	71.12	0.69

## Sheet: SI Figure 2(b)
T_{start}	Fscore	Communication Cost
0.92	60.12	0.159
0.93	60.34	0.163
0.94	60.57	0.17
0.95	60.72	0.18
0.96	60.77	0.2
0.97	60.84	0.22
0.98	60.88	0.26
0.99	60.91	0.34
1	60.86	0.46

## Sheet: SI Figure 2(c)
T_{end}	AUC	Communication Cost
0.95	70.77	0.184
0.96	70.96	0.185
0.97	71.09	0.187
0.98	71.1	0.19
0.99	71.13	0.21
1	71.12	0.27

## Sheet: SI Figure 2(d)
T_{end}	Fscore	Communication Cost
0.95	59.79	0.1163
0.96	60.3	0.117
0.97	60.59	0.118
0.98	60.67	0.12
0.99	60.71	0.14
1	60.72	0.18

## Sheet: SI Figure 3
	MIND		ADR
	Performance	Communication Cost	Performance	Communication Cost
FedKD	71	0.19	60.7	0.12
-Knowledge Distillation	69.5	0.21	57.9	0.14
-SVD Compression	71.1	0.69	60.8	0.46

## Sheet: SI Figure 4
	MIND		ADR
	Performance	Communication Cost	Performance	Communication Cost
UniLm (Fed)	70.9	2.05	60.6	1.37
FedKD-UniLM	71	0.19	60.8	0.12
BERT (Fed)	69.5	2.05	60.2	1.37
FedKD-BERT	69.4	0.22	60.3	0.13
RoBERTa (Fed)	69.7	2.24	60.8	1.48
FedKD-RoBERTa	69.6	0.25	60.6	0.15
